# Supplementary material for: The substitution spectra of coronavirus genomes
Source: Brief Bioinform. 2021 Sep 13;23(1):bbab382. doi: 10.1093/bib/bbab382 (PMC8499949; doi:10.1093/bib/bbab382)
Supplement: Supplementary_table_1_bbab382 [file supplementary_table_1_bbab382.xls]

## Sheet: SARS-CoV
List of SARS-CoV NCBI IDs used in the analyses. The sequence used as reference is reported in bold.
AY278487
AY278488
AY278489
AY278491
AY278554
AY278741
AY279354
AY282752
AY291315
AY291451
AY304495
AY310120
AY313906
AY345986
AY345987
AY345988
AY390556
AY394850
AY394991
AY394993
AY394995
AY395002
AY395003
AY427439
AY502923
AY502924
AY502925
AY502926
AY502927
AY502928
AY502929
AY502930
AY502931
AY502932
AY559081
AY559082
AY559085
AY559086
AY559094
AY559096
AY568539
AY613947
AY714217
DQ182595
FJ882963
GU553363
GU553364
NC_004718

## Sheet: MERS-CoV
List of MERS-CoV NCBI IDs used in the analyses. The sequence used as reference is reported in bold. Asterisk indicates samples from the South Korea outbreak.
KC667074	human
KC776174	human
KF186564	human
KF186565	human
KF186566	human
KF186567	human
KF192507	human
KF600612	human
KF600613	human
KF600620	human
KF600627	human
KF600628	human
KF600630	human
KF600632	human
KF600634	human
KF600644	human
KF600645	human
KF600647	human
KF600651	human
KF600652	human
KF745068	human
KF958702	human
KF961221	human
KF961222	human
KJ156866	human
KJ156869	human
KJ156874	human
KJ156881	human
KJ156910	human
KJ156916	human
KJ156934	human
KJ156942	human
KJ156944	human
KJ156949	human
KJ156952	human
KJ361499	human
KJ361500	human
KJ361501	human
KJ361502	human
KJ361503	human
KJ556336	human
KJ813439	human
KJ829365	human
KM015348	human
KM027255	human
KM027256	human
KM027257	human
KM027258	human
KM027259	human
KM027260	human
KM027261	human
KM027262	human
KM210277	human
KM210278	human
KP209306	human
KP209307	human
KP209308	human
KP209309	human
KP209310	human
KP209311	human
KP209312	human
KP209313	human
KP223131	human
KR011263	human
KR011264	human
KR011265	human
KR011266	human
KT006149	human
KT026453	human
KT026454	human
KT026455	human
KT026456	human
KT029139*	human
KT036372	human
KT036373	human
KT036374	human
KT121572	human
KT121573	human
KT121574	human
KT121575	human
KT121576	human
KT121577	human
KT121578	human
KT121579	human
KT121580	human
KT121581	human
KT156560	human
KT156561	human
KT225476	human
KT326819*	human
KT374050*	human
KT374051*	human
KT374052*	human
KT374053*	human
KT374054*	human
KT374055*	human
KT374056*	human
KT374057*	human
KT806044	human
KT806045	human
KT806046	human
KT806047	human
KT806048	human
KT806049	human
KT806050	human
KT806051	human
KT806052	human
KT806053	human
KT806054	human
KT806055	human
KT861627	human
KT861628	human
KT868865*	human
KT868866*	human
KT868867*	human
KT868868*	human
KT868869*	human
KT868870*	human
KT868871*	human
KT868872*	human
KT868873*	human
KT868874*	human
KT868875*	human
KT868876*	human
KT868877*	human
KU233362	human
KU233363	human
KU233364	human
KU308549*	human
KU710264	human
KU710265	human
KU851859	human
KU851860	human
KU851861	human
KU851862	human
KU851863	human
KU851864	human
KX034093*	human
KX034094*	human
KX034095*	human
KX034096*	human
KX034097*	human
KX034098*	human
KX034099*	human
KX034100*	human
KX154684	human
KX154685	human
KX154686	human
KX154687	human
KX154688	human
KX154689	human
KX154690	human
KX154691	human
KX154692	human
KX154693	human
KX154694	human
KY581684	human
KY581685	human
KY581686	human
KY581687	human
KY581688	human
KY581689	human
KY581690	human
KY581691	human
KY581692	human
KY581693	human
KY581694	human
KY673148	human
KY688118	human
KY688119	human
KY688120	human
KY688121	human
KY688122	human
KY688123	human
KY688124	human
KY689142	human
MF000457	human
MF000458	human
MF000459	human
MF000460	human
MF741825	human
MF741826	human
MF741827	human
MF741828	human
MF741829	human
MF741830	human
MF741831	human
MF741832	human
MF741833	human
MF741834	human
MF741835	human
MF741836	human
MF741837	human
MG011340	human
MG011341	human
MG011342	human
MG011343	human
MG011344	human
MG011345	human
MG011346	human
MG011347	human
MG011348	human
MG011349	human
MG011350	human
MG011351	human
MG011352	human
MG011353	human
MG011354	human
MG011355	human
MG011356	human
MG011357	human
MG011358	human
MG011359	human
MG011360	human
MG011361	human
MG011362	human
MG366483	human
MG366880	human
MG366881	human
MG366882	human
MG366883	human
MG470650	human
MG520075	human
MG520076	human
MG546330	human
MG546331	human
MG757593	human
MG757594	human
MG757595	human
MG757596	human
MG757597	human
MG757598	human
MG757599	human
MG757600	human
MG757601	human
MG757602	human
MG757603	human
MG757604	human
MG757605	human
MG912595	human
MG912596	human
MG912597	human
MG912598	human
MG912599	human
MG912600	human
MG912601	human
MG912602	human
MG912603	human
MG912604	human
MG912605	human
MG912606	human
MG912607	human
MG912608	human
MG912609	human
MH013216	human
MH029552	human
MH306207	human
MH310909	human
MH310910	human
MH310911	human
MH310912	human
MH395139	human
MH432120	human
MH454272	human
MH822886	human
MK039552	human
MK039553	human
MK052676	human
MK129253	human
MK280984	human
MK462243	human
MK462244	human
MK462245	human
MK462246	human
MK462247	human
MK462248	human
MK462249	human
MK462250	human
MK462251	human
MK462252	human
MK462253	human
MK462254	human
MK462255	human
MK462256	human
MK483839	human
MK796425*	human
MN120513	human
MN120514	human
MN365232	human
MN365233	human
MN723542	human
MN723543	human
MN723544	human
MT387202*	human
MT675253	human
MT675254	human
MT675255	human
MT675256	human
MT675257	human
MT675258	human
MT675259	human
MT675260	human
MT675261	human
MT675262	human
MT675263	human
MT675264	human
MT675265	human
MT675266	human
MT675267	human
MT675268	human
MT675269	human
MT675270	human
NC_019843	human
NC_038294	human
KF917527	camel
KJ477102	camel
KJ477103	camel
KJ650098	camel
KJ650295	camel
KJ650296	camel
KJ650297	camel
KJ713295	camel
KJ713296	camel
KJ713297	camel
KJ713298	camel
KJ713299	camel
KP719927	camel
KP719928	camel
KP719929	camel
KP719930	camel
KP719931	camel
KP719932	camel
KP719933	camel
KT368824	camel
KT368825	camel
KT368826	camel
KT368827	camel
KT368828	camel
KT368829	camel
KT368830	camel
KT368831	camel
KT368832	camel
KT368833	camel
KT368834	camel
KT368835	camel
KT368836	camel
KT368837	camel
KT368838	camel
KT368839	camel
KT368840	camel
KT368841	camel
KT368842	camel
KT368843	camel
KT368844	camel
KT368845	camel
KT368846	camel
KT368847	camel
KT368848	camel
KT368849	camel
KT368850	camel
KT368851	camel
KT368852	camel
KT368853	camel
KT368854	camel
KT368855	camel
KT368856	camel
KT368857	camel
KT368858	camel
KT368859	camel
KT368860	camel
KT368861	camel
KT368862	camel
KT368863	camel
KT368864	camel
KT368865	camel
KT368866	camel
KT368867	camel
KT368868	camel
KT368869	camel
KT368870	camel
KT368871	camel
KT368872	camel
KT368873	camel
KT368874	camel
KT368875	camel
KT368876	camel
KT368877	camel
KT368878	camel
KT368879	camel
KT368880	camel
KT368881	camel
KT368882	camel
KT368883	camel
KT368884	camel
KT368885	camel
KT368886	camel
KT368887	camel
KT368888	camel
KT368889	camel
KT368890	camel
KT751244	camel
KT877350	camel
KT877351	camel
KU242423	camel
KU242424	camel
KU740200	camel
KX108937	camel
KX108938	camel
KX108939	camel
KX108940	camel
KX108941	camel
KX108942	camel
KX108943	camel
KX108944	camel
KX108945	camel
KX108946	camel
KY581695	camel
KY581696	camel
KY581697	camel
KY581698	camel
KY581699	camel
KY581700	camel
KY673149	camel
MF598594	camel
MF598595	camel
MF598596	camel
MF598597	camel
MF598598	camel
MF598599	camel
MF598600	camel
MF598601	camel
MF598602	camel
MF598603	camel
MF598604	camel
MF598605	camel
MF598606	camel
MF598607	camel
MF598608	camel
MF598609	camel
MF598610	camel
MF598611	camel
MF598612	camel
MF598613	camel
MF598614	camel
MF598615	camel
MF598616	camel
MF598617	camel
MF598618	camel
MF598619	camel
MF598620	camel
MF598621	camel
MF598622	camel
MF598623	camel
MF598624	camel
MF598625	camel
MF598626	camel
MF598627	camel
MF598628	camel
MF598629	camel
MF598630	camel
MF598631	camel
MF598632	camel
MF598633	camel
MF598634	camel
MF598635	camel
MF598636	camel
MF598637	camel
MF598638	camel
MF598639	camel
MF598640	camel
MF598641	camel
MF598642	camel
MF598643	camel
MF598644	camel
MF598645	camel
MF598646	camel
MF598647	camel
MF598648	camel
MF598649	camel
MF598650	camel
MF598651	camel
MF598652	camel
MF598653	camel
MF598654	camel
MF598655	camel
MF598656	camel
MF598657	camel
MF598658	camel
MF598659	camel
MF598660	camel
MF598661	camel
MF598662	camel
MF598663	camel
MF598664	camel
MF598665	camel
MF598666	camel
MF598667	camel
MF598668	camel
MF598669	camel
MF598670	camel
MF598671	camel
MF598672	camel
MF598673	camel
MF598674	camel
MF598675	camel
MF598676	camel
MF598677	camel
MF598678	camel
MF598679	camel
MF598680	camel
MF598681	camel
MF598682	camel
MF598683	camel
MF598684	camel
MF598685	camel
MF598686	camel
MF598687	camel
MF598688	camel
MF598689	camel
MF598690	camel
MF598691	camel
MF598692	camel
MF598693	camel
MF598694	camel
MF598695	camel
MF598696	camel
MF598697	camel
MF598698	camel
MF598699	camel
MF598700	camel
MF598701	camel
MF598702	camel
MF598703	camel
MF598704	camel
MF598705	camel
MF598706	camel
MF598707	camel
MF598708	camel
MF598709	camel
MF598710	camel
MF598711	camel
MF598712	camel
MF598713	camel
MF598714	camel
MF598715	camel
MF598716	camel
MF598717	camel
MF598718	camel
MF598719	camel
MF598720	camel
MF598721	camel
MF598722	camel
MG923466	camel
MG923467	camel
MG923468	camel
MG923469	camel
MG923470	camel
MG923471	camel
MG923472	camel
MG923473	camel
MG923474	camel
MG923475	camel
MG923476	camel
MG923477	camel
MG923478	camel
MG923479	camel
MG923480	camel
MG923481	camel
MH259485	camel
MH259486	camel
MH734114	camel
MH734115	camel
MK357908	camel
MK357909	camel
MK564474	camel
MK564475	camel
MK967708	camel
MN654970	camel
MN654971	camel
MN654972	camel
MN654973	camel
MN654974	camel
MN654975	camel
MN654976	camel
MN654977	camel
MN654978	camel
MN654979	camel
MN654980	camel
MN654981	camel
MN654982	camel
MN654983	camel
MN654984	camel
MN654985	camel
MN654986	camel
MN654987	camel
MN654988	camel
MN654989	camel
MN654990	camel
MN654991	camel
MN654992	camel
MN654993	camel
MN654994	camel
MN654995	camel
MN654996	camel
MN654997	camel
MN654998	camel
MN654999	camel
MN655000	camel
MN655001	camel
MN655002	camel
MN655003	camel
MN655004	camel
MN655005	camel
MN655006	camel
MN655007	camel
MN655008	camel
MN655009	camel
MN655010	camel
MN655011	camel
MN655012	camel
MN655013	camel
MN655014	camel
MN655015	camel
MN655016	camel
MN655017	camel
MN758606	camel
MN758607	camel
MN758608	camel
MN758609	camel
MN758610	camel
MN758611	camel
MN758612	camel
MN758613	camel
MN758614	camel
MT226600	camel
MT226601	camel
MT226602	camel
MT226603	camel
MT226604	camel
MT226605	camel
MT226606	camel
MT226607	camel
MW086527	camel
MW086528	camel
MW086529	camel
MW086530	camel
MW086531	camel
MW086532	camel
MW086533	camel
MW086534	camel
MW086535	camel
MW086536	camel
MW086537	camel
MW086538	camel
MW086539	camel

## Sheet: HCoV-OC43
List of HCoV-OC43 NCBI IDs used in the analyses. The sequence used as reference is reported in bold.
AY903459
AY903460
JN129834
JN129835
KF530059
KF530060
KF530061
KF530062
KF530063
KF530064
KF530065
KF530066
KF530067
KF530068
KF530069
KF530070
KF530071
KF530072
KF530073
KF530074
KF530075
KF530076
KF530077
KF530078
KF530079
KF530080
KF530081
KF530082
KF530083
KF530084
KF530085
KF530086
KF530087
KF530088
KF530089
KF530090
KF530091
KF530092
KF530093
KF530094
KF530095
KF530096
KF530097
KF530098
KF530099
KF923886
KF923887
KF923888
KF923889
KF923890
KF923891
KF923892
KF923893
KF923894
KF923895
KF923896
KF923897
KF923898
KF923899
KF923900
KF923901
KF923902
KF923903
KF923904
KF923905
KF923906
KF923907
KF923908
KF923909
KF923910
KF923911
KF923912
KF923913
KF923914
KF923915
KF923916
KF923917
KF923918
KF923919
KF923920
KF923921
KF923922
KF923923
KF923924
KF923925
KJ958218
KJ958219
KP198610
KP198611
KU131570
KX344031
KX538964
KX538965
KX538966
KX538967
KX538968
KX538969
KX538970
KX538971
KX538972
KX538973
KX538974
KX538975
KX538976
KX538977
KX538978
KX538979
KY014281
KY014282
KY369905
KY369906
KY369907
KY554972
KY554973
KY554974
KY554975
KY674917
KY674918
KY674920
KY684759
KY967356
KY967358
KY967359
KY967360
KY967361
KY983583
KY983585
KY983588
MF314143
MF374983
MF374984
MF374985
MG197709
MG197710
MG197711
MG197712
MG197713
MG197714
MG197715
MG197716
MG197717
MG197718
MG197719
MG197720
MG197721
MG197722
MG197723
MG977444
MG977445
MG977446
MG977447
MG977448
MG977449
MG977450
MG977451
MG977452
MH121121
MN026164
MN026165
MN306036
MN306041
MN306042
MN306043
MN306053
MN310476
MN310478
NC_006213

## Sheet: HCoV-NL63
List of HCoV-NL63 NCBI IDs used in the analyses. The sequence used as reference is reported in bold.
AY518894
DQ445911
DQ445912
JQ765563
JQ765564
JQ765565
JQ765566
JQ765567
JQ765568
JQ765569
JQ765570
JQ765571
JQ765572
JQ765573
JQ765574
JQ765575
JQ900255
JQ900256
JQ900257
JQ900258
JQ900259
JQ900260
JX104161
JX504050
JX524171
KF530104
KF530105
KF530106
KF530107
KF530108
KF530109
KF530110
KF530111
KF530112
KF530113
KF530114
KT266906
KT381875
KU521535
KX179500
KY554967
KY554968
KY554969
KY554970
KY554971
KY674915
KY674916
KY829118
KY983586
MG428699
MG428700
MG428701
MG428702
MG428703
MG428704
MG428705
MG428706
MG428707
MG772808
MK334043
MK334044
MK334045
MK334046
MK334047
MN026166
MN306018
MN306040
NC_005831

## Sheet: BCoV
List of BCoV NCBI IDs used in the analyses. The sequence used as reference is reported in bold.
DQ811784
FJ938066
FJ938063
FJ938064
FJ938065
LC494164
LC494162
LC494163
LC494160
LC494161
LC494172
LC494173
LC494174
LC494177
LC494165
LC494166
LC494167
LC494168
LC494169
LC494170
LC494171
LC494129
LC494130
LC494131
LC494132
LC494133
LC494135
LC494136
LC494127
LC494128
LC494134
LC494137
MG757138
MG757139
MG757140
MG757141
MG757142
KX982264
LC494154
LC494155
LC494156
LC494138
KU886219
LC494139
LC494157
LC494140
LC494175
LC494176
LC494126
LC494141
LC494158
LC494146
MH043955
LC494147
LC494142
LC494143
LC494144
LC494145
LC494148
LC494149
LC494178
LC494179
LC494180
LC494181
LC494182
LC494150
LC494151
LC494152
LC494153
MH043952
MH043953
MH043954
LC494159
LC494183
LC494184
LC494185
LC494186
LC494187
LC494188
LC494189
LC494190
LC494191
LC494192
NC_003045

## Sheet: PDCoV
List of PDCoV NCBI IDs used in the analyses. The sequence used as reference is reported in bold.
JQ065043
KJ462462
KJ481931
KJ567050
KJ569769
KJ584355
KJ584356
KJ584357
KJ584358
KJ584359
KJ601777
KJ601778
KJ601779
KJ601780
KJ620016
KJ769231
KM012168
KM820765
KP757891
KP757892
KR131621
KR150443
KR265847
KR265848
KR265849
KR265850
KR265851
KR265852
KR265853
KR265854
KR265855
KR265856
KR265857
KR265858
KR265859
KR265860
KR265861
KR265862
KR265863
KR265864
KR265865
KT021234
KT266822
KT336560
KT381613
KU051641
KU051649
KU981059
KU984334
KX022602
KX022603
KX022604
KX022605
KX118627
KX361343
KX361344
KX361345
KX834351
KX834352
KX998969
KY065120
KY293677
KY293678
KY354363
KY354364
KY363867
KY363868
KY364365
KY513724
KY513725
KY926512
LC216914
LC216915
LC260038
LC260039
LC260040
LC260041
LC260042
LC260043
LC260044
LC260045
MF041982
MF095123
MF280390
MF431742
MF431743
MF642322
MF642323
MF642324
MF642325
MF948005
MG242062
MG832584
MG837130
MG837131
MH025762
MH025763
MH025764
MH118331
MH118332
MH118333
MH708123
MH708124
MH708125
MH715491
MK005882
MK211169
MK330604
MK330605
MK355396
MK359104
MK572803
MK625638
MK625639
MK625640
MK625641
MK993519
MN025260
MN249445
MN781985
MN942260
MT263013
MW196362
NC_039208

## Sheet: PEDV
List of PEDV NCBI IDs used in the analyses. The sequence used as reference is reported in bold.
JN547228
JN825712
JQ023161
JQ282909
JX088695
JX112709
JX188454
JX261936
JX489155
JX524137
JX560761
JX647847
KC140102
KC196276
KC210145
KC210146
KC210147
KF267450
KF272920
KF384500
KF452322
KF452323
KF468752
KF468753
KF468754
KF650370
KF650373
KF760557
KF761675
KF804028
KF840537
KJ020932
KJ158152
KJ184549
KJ196348
KJ399978
KJ408801
KJ526096
KJ584361
KJ588062
KJ588063
KJ588064
KJ623926
KJ645635
KJ645636
KJ645637
KJ645638
KJ645639
KJ645640
KJ645641
KJ645642
KJ645643
KJ645644
KJ645645
KJ645646
KJ645647
KJ645648
KJ645649
KJ645650
KJ645651
KJ645652
KJ645653
KJ645654
KJ645655
KJ645656
KJ645657
KJ645658
KJ645659
KJ645660
KJ645661
KJ645662
KJ645663
KJ645664
KJ645665
KJ645666
KJ645667
KJ645668
KJ645669
KJ645670
KJ645671
KJ645672
KJ645673
KJ645674
KJ645675
KJ645676
KJ645677
KJ645678
KJ645679
KJ645680
KJ645681
KJ645682
KJ645683
KJ645684
KJ645685
KJ645686
KJ645687
KJ645688
KJ645689
KJ645690
KJ645691
KJ645692
KJ645693
KJ645694
KJ645695
KJ645696
KJ645697
KJ645698
KJ645699
KJ645700
KJ645701
KJ645702
KJ645703
KJ645704
KJ645705
KJ645706
KJ645707
KJ645708
KJ662670
KJ777677
KJ777678
KJ778615
KJ778616
KJ960178
KJ960179
KJ960180
KM052365
KM077139
KM089829
KM189367
KM242131
KM392224
KM392225
KM392226
KM392227
KM392228
KM392229
KM392230
KM392231
KM392232
KM403155
KM609203
KM609204
KM609206
KM609207
KM609208
KM609209
KM609210
KM609211
KM609212
KM609213
KM887144
KM975735
KM975736
KM975737
KM975738
KM975739
KM975740
KM975741
KP162057
KP403954
KP641661
KP641662
KP641663
KP688354
KP728470
KP765609
KP890336
KR003452
KR011756
KR061458
KR078299
KR078300
KR095279
KR153325
KR153326
KR265759
KR265760
KR265761
KR265762
KR265763
KR265764
KR265765
KR265766
KR265767
KR265768
KR265769
KR265770
KR265771
KR265772
KR265773
KR265774
KR265775
KR265776
KR265777
KR265778
KR265779
KR265780
KR265781
KR265782
KR265783
KR265784
KR265785
KR265786
KR265787
KR265788
KR265789
KR265790
KR265791
KR265792
KR265793
KR265794
KR265795
KR265796
KR265797
KR265798
KR265799
KR265800
KR265801
KR265802
KR265803
KR265804
KR265805
KR265806
KR265807
KR265808
KR265809
KR265810
KR265811
KR265812
KR265813
KR265814
KR265815
KR265816
KR265817
KR265818
KR265819
KR265820
KR265821
KR265822
KR265823
KR265824
KR265825
KR265826
KR265827
KR265828
KR265829
KR265830
KR265831
KR265832
KR265833
KR265834
KR265840
KR265841
KR265842
KR265843
KR265844
KR265845
KR265846
KR610991
KR610992
KR610993
KR610994
KR809885
KR818832
KR873431
KR873434
KR873435
KT021227
KT021228
KT021229
KT021230
KT021231
KT021232
KT021233
KT199103
KT323979
KT323980
KT591944
KT860508
KT941120
KU252649
KU297956
KU380331
KU558701
KU558702
KU569509
KU646831
KU664503
KU847996
KU893861
KU893862
KU893863
KU893864
KU893865
KU893866
KU893867
KU893868
KU893869
KU893870
KU893871
KU893872
KU975389
KU982971
KX016034
KX058031
KX058032
KX058033
KX064280
KX066126
KX534205
KX534206
KX550281
KX580953
KX683006
KX791060
KX839246
KX839247
KX839248
KX839249
KX839250
KX839251
KY007139
KY007140
KY420075
KY486713
KY486714
KY793536
KY929405
LC022792
LC053455
LC063810
LC063811
LC063812
LC063813
LC063814
LC063815
LC063816
LC063817
LC063818
LC063819
LC063820
LC063821
LC063822
LC063823
LC063824
LC063825
LC063826
LC063827
LC063828
LC063829
LC063830
LC063831
LC063832
LC063833
LC063834
LC063835
LC063836
LC063837
LC063838
LC063839
LC063840
LC063841
LC063842
LC063843
LC063844
LC063845
LC063846
LC063847
MF373643
MF737355
MF782686
MF782687
MG546687
MG781192
MG837011
MH004415
MH006957
MH006958
MH006959
MH006960
MH006961
MH006962
MH006963
MH006964
MH006965
MH013462
MH056658
MH107321
MH107322
MH708895
MH726362
MH726363
MH726364
MH726365
MH726366
MH726367
MH726368
MH726369
MH726370
MH726371
MH726372
MH726373
MH726374
MH726375
MH726376
MH726377
MH726378
MH726379
MH726380
MH726381
MH726384
MH726385
MH726386
MH726387
MH726388
MH726389
MH726390
MH726391
MH726392
MH726393
MH726395
MH726396
MH726397
MH726398
MH726399
MH726400
MH726401
MH726408
MH910099
MK071619
MK071620
MK071621
MK071622
MK071623
MK071624
MK071625
MK071626
MK071627
MK071628
MK071629
MK071630
MK071631
MK071633
MK071634
MK071635
MK071636
MK071637
MK071639
MK288006
MK392335
MK559454
MK559455
MK584552
MN644470
MN692771
MN692772
MN692773
MN692774
MN692775
MN692776
MN692777
MN692778
MN692779
MN692780
MT602520
MT843277
MT843279
MW165327
MW165328
MW165329
NC_003436

## Sheet: FCoV
List of FCoV NCBI IDs used in the analyses. The sequence used as reference is reported in bold.
EU186072
FJ938051
FJ938052
FJ938053
FJ938054
FJ938055
FJ938056
FJ938057
FJ938058
FJ938059
FJ938060
FJ938061
FJ938062
GU553361
GU553362
HQ012367
HQ012368
HQ012369
HQ012370
HQ012371
HQ012372
HQ392469
HQ392470
HQ392471
HQ392472
JN183882
JN183883
KF530117
KF530123
KF530124
KF530126
KF530129
KF530130
KF530131
KF530133
KF530271
KP143507
KP143508
KP143509
KP143510
KP143511
KP143512
KX722529
KY292377
KY566209
KY566210
KY566211
MG893511
MN165107
MT444152
MW030108
MW030110

## Sheet: IBV
List of IBV NCBI IDs used in the analyses. The sequence used as reference is reported in bold.
AY319651
AY338732
AY514485
AY692454
AY851295
DQ001338
DQ001339
DQ288927
DQ646405
DQ834384
EU418975
EU418976
EU526388
EU637854
EU714028
EU714029
EU817497
FJ807652
FJ888351
FJ904713
FJ904714
FJ904715
FJ904716
FJ904717
FJ904718
FJ904719
FJ904720
FJ904721
FJ904722
FJ904723
FN430414
FN430415
GQ504720
GQ504722
GQ504724
GU393331
GU393332
GU393333
GU393334
GU393335
GU393336
GU393337
GU393338
HM245923
HM245924
HQ848267
HQ850618
JF274479
JF330898
JF330899
JF732903
JF828980
JF828981
JF893452
JQ088078
JQ977697
JQ977698
JX195176
JX195177
JX195178
JX840411
JX897900
KC008600
KC013541
KC119407
KC136209
KC506155
KF377577
KF411040
KF411041
KF460437
KF574761
KF663559
KF663560
KF663561
KF668605
KF696629
KF853202
KF931628
KJ128295
KJ135013
KJ425485
KJ425486
KJ425487
KJ425488
KJ425489
KJ425490
KJ425491
KJ425492
KJ425493
KJ425494
KJ425495
KJ425496
KJ425497
KJ425498
KJ425499
KJ425500
KJ425501
KJ425502
KJ425503
KJ425504
KJ425505
KJ425506
KJ425507
KJ425508
KJ425509
KJ425510
KJ425511
KJ425512
KJ435283
KJ435284
KJ435285
KJ435286
KM213963
KM586818
KP036502
KP036503
KP036504
KP036505
KP118880
KP118881
KP118882
KP118883
KP118884
KP118885
KP118886
KP118887
KP118888
KP118889
KP118890
KP118891
KP118892
KP118893
KP118894
KP343691
KP662631
KP780179
KP790143
KP790144
KP790145
KP790146
KP868572
KP868573
KR231009
KR608272
KR902510
KT203557
KT736031
KT736032
KT852992
KT886454
KT946798
KU317090
KU356856
KU361187
KU361188
KU556804
KU556805
KU556806
KU556807
KU900738
KU900739
KU900740
KU900741
KU900742
KU900743
KU900744
KX077987
KX185056
KX185057
KX185058
KX185059
KX219791
KX219792
KX219793
KX219794
KX219795
KX219796
KX219797
KX219798
KX219799
KX219800
KX219801
KX236000
KX236001
KX236002
KX236003
KX236004
KX236005
KX236006
KX236007
KX236008
KX236009
KX236010
KX236011
KX236012
KX236013
KX236014
KX236015
KX236016
KX247127
KX247128
KX247129
KX247130
KX252772
KX252773
KX252774
KX252775
KX252776
KX252777
KX252778
KX252779
KX252780
KX252781
KX252782
KX252783
KX252784
KX252785
KX252786
KX252787
KX252788
KX252789
KX252790
KX252791
KX259248
KX259249
KX259250
KX259251
KX259252
KX259253
KX259254
KX259255
KX259256
KX259257
KX266757
KX272465
KX275390
KX275391
KX275392
KX275393
KX275394
KX302860
KX302861
KX302862
KX302863
KX302864
KX302865
KX302866
KX302867
KX302868
KX302869
KX302870
KX302871
KX302872
KX302873
KX302874
KX302875
KX348114
KX348115
KX348116
KX348117
KX364290
KX364291
KX364292
KX364293
KX364294
KX364295
KX364296
KX364297
KX364298
KX364299
KX364300
KX372249
KX372250
KX375805
KX375806
KX375807
KX375808
KX389094
KX400753
KX425847
KX434788
KX434789
KX434790
KX640829
KX721498
KY047602
KY273667
KY407556
KY407557
KY407558
KY421672
KY421673
KY588135
KY620116
KY776700
KY776701
KY799582
KY805845
KY805846
M95169
MF421319
MF421320
MF508703
MF882923
MF924724
MF924725
MG021194
MG197727
MG233398
MG448607
MG517474
MG738154
MG738155
MG763935
MH020185
MH181793
MH539771
MH539772
MH779856
MH779857
MH779858
MH779859
MH779860
MH878976
MH924835
MK032177
MK032178
MK032179
MK032180
MK032181
MK142676
MK217372
MK217373
MK217374
MK217375
MK309398
MK329221
MK574042
MK574043
MK581200
MK581201
MK581202
MK581203
MK581204
MK581205
MK581206
MK581207
MK581208
MK618759
MK644086
MK728875
MK878536
MK937828
MK937829
MK937830
MK937831
MK937832
MK937833
MK953937
MK957244
MK957245
MN096598
MN128086
MN128087
MN128088
MN197549
MN199462
MN199463
MN199464
MN199465
MN199466
MN307884
MN509587
MN509588
MN509589
MN512434
MN512435
MN512436
MN512437
MN512438
MN517816
MN517817
MN531554
MN531555
MN531556
MN548285
MN548286
MN548287
MN548288
MN548289
MN566147
MN599049
MN711790
MN794188
MN987230
MN987231
MT176421
MT176422
MT460496
MT591566
MW556742
NC_001451
NC_048213

## Sheet: HRV-A
List of HRV-A NCBI IDs used in the analyses. The sequence used as reference is reported in bold.
EU840727
FJ445114
FJ445115
FJ445117
FJ445134
FJ445139
FJ445141
FJ445158
FJ445159
FJ445165
FJ445166
GQ223229
GQ415051
GQ415052
JF285310
JF285311
JF285312
JF285313
JF285314
JF285315
JF285316
JF285317
JF285318
JF285319
JF285320
JF285321
JF285322
JF285323
JF285324
JF285325
JF285326
JF285327
JF285328
JF781496
JF781497
JF781503
JF781504
JF781508
JF965515
JN112340
JN541266
JN541268
JN541269
JN541270
JN541272
JN562720
JN562722
JN562725
JN562727
JN614993
JN614994
JN614995
JN621241
JN621243
JN621244
JN621245
JN798560
JN798561
JN798564
JN798571
JN798574
JN798575
JN798576
JN798578
JN798579
JN798582
JN798583
JN798584
JN798585
JN798586
JN798587
JN798589
JN798590
JN815237
JN815241
JN815246
JN815252
JN815253
JN815254
JN815255
JN837690
JN837692
JN837693
JN837694
JN837696
JN837697
JN990704
JN990705
JQ245965
JQ245971
JQ747746
JQ747747
JQ747749
JQ747750
JQ747751
JQ837715
JQ837716
JQ837718
JQ837719
JQ837722
JQ994496
JQ994499
JX074049
JX074051
JX074057
KF958307
KM576764
KM576765
KM576766
KM576767
KR090587
KR871674
KR871675
KR871676
KR871677
KT726984
KX398052
KX891411
KY189313
KY189315
KY189318
KY342346
KY369873
KY369874
KY369875
KY369884
KY369885
KY369886
KY369887
KY369888
KY369889
KY369890
KY369891
KY369892
KY369893
KY369894
KY369895
KY369896
KY369897
KY369898
KY629935
KY967355
LC530048
MF118143
MF118144
MF554739
MF973193
MF973194
MH426975
MH426976
MH517019
MH685681
MH685686
MH685687
MH685688
MH685690
MH685691
MH685692
MH899591
MK167031
MK501733
MK501734
MK501739
MK989733
MK989734
MK989735
MK989736
MK989737
MK989738
MK989739
MK989740
MN163129
MN163130
MN228695
MN306020
MN306047
MN306049
MN306051
MN306057
MN369035
MN369037
MN369040
MN369042
MN369045
MN749144
MN749147
MN749148
MN749149
MN749150
MN749151
MN749152
MN749153
MN749154
MN749155
MN749156
MN749157
MN749158
MT364381

[truncated: 6 more sheets: E71, RUBV, SINV, ZIKV, YFV, CHIKV]
